# Supplementary material for: Reduction in the Cocoa Spontaneous and Starter Culture Fermentation Time Based on the Antioxidant Profile Characterization
Source: Foods. 2023 Sep 1;12(17):3291. doi: 10.3390/foods12173291 (PMC10487274; doi:10.3390/foods12173291)
Supplement: Supplementary file 1 [file foods-12-03291-s001.zip]

Archive with 1 entries (1 files):
- foods-2574390-supplementary.pdf
